# Supplementary material for: Bacillus thuringiensis Cry14A family proteins as novel anthelmintics against gastrointestinal nematode parasites
Source: PLoS Negl Trop Dis. 2024 Oct 25;18(10):e0012611. doi: 10.1371/journal.pntd.0012611 (PMC11540219; doi:10.1371/journal.pntd.0012611)
Supplement: S1 Table — (XLSX) [file pntd.0012611.s004.xlsx]

## Sheet: Sheet1
Fig. 1C	BaCC mean	BaCC SE	IBaCC mean	IBaCC SE
colonies #	120000000	2080000	0	0
Fig. 2A	14Ab mean	14Ab SE		Fig. 2B	14Ab mean	14Ab SE
0 (ng/ml)	1	0		0 (ng/ml)	1	0
5e-05	0.547502	0.119363		5e-05	0.602874	0.0731232
0.0005	0.327377	0.0710831		0.0005	0.494366	0.047408
0.005	0.0330103	0.0167927		0.005	0.305394	0.0383418
0.5	0.00802469	0.00548654		0.5	0.0480738	0.0140021
5	0	0		5	0	0
50	0	0		50	0	0
Fig. 3A	14Ab mean	14Ab SE		Fig. 3B	Media mean	Media SE	50 µg/ml mean	50 µg/ml SE	100 µg/ml mean	100 µg/ml SE		Fig. 3C	14Ab mean	14Ab SE
0 (µg/ml)	100	1.1024e-08		0 (days)	3	0	3	0	3	0		0 (µg/ml)	100	8.12777
0.1	121.551	3.50706		1	3	0	2.6	0.182574	2	0.141421		110	0	0
0.5	53.6678	15.1408		2	2.85	0.05	2.1	0.264575	1.85	0.170783		220	0	0
1	38.3947	11.2888		4	2.85	0.05	0.85	0.170783	0.35	0.125831
5	20.2948	10.4612		5	2.85	0.0957427	0.6	0.11547	0.15	0.0957427
Fig. 4A	Control mean	Control SE	14Ab mean	14Ab SE		Fig. 4B	Control mean	Control SE	14Ab mean	14Ab SE
Burden	30.6	2.01	9.8	2.01		Burden	6	1.15	0.67	0.67
EPG	3465.4	1656.94	283.2	68.49		EPG	1450	404.15	100	100
Fig. 5A	Control mean	Control SE	14Ab mean	14Ab SE		Fig. 5B	Control mean	Control SE	14Ab mean	14Ab SE
Burden	21.17	7.14	1	0.63		Burden	63.2	7.11	36	3.86
						EPG	7920	1919.74	1370	110.23
Fig. 7A	14Ac mean	14Ac SE		Fig. 7B	Media mean	Media SE	EVC mean	EVC SE	67 µg/ml mean	67 µg/ml SE	200 µg/ml mean	200 µg/ml SE
0 (µg/ml)	105.42	5.90087		0 (days)	3	0	3	0	3	0	3	0
0.01	108.34	9.37298		1	2.9	0.1	2.9	0.1	2.8	0.2	2.7	0.152753
0.1	117.363	9.94653		2	2.8	0.133333	2.6	0.163299	2	0.210819	2.2	0.249444
1	105.85	5.58502		3	2.8	0.133333	2.6	0.163299	1.9	0.233333	1.5	0.268742
10	49.03	8.33819		4	2.8	0.133333	2.5	0.268742	1.3	0.260342	0.7	0.3
100	39.6733	6.7726		5	2.5	0.166667	1.9	0.34801	1.2	0.249444	0.3	0.213437
Fig. 8	Control mean	Control SE	14Ac mean	14Ac SE
Burden	55.25	4.55	16	3.89
EPG	6037.5	1155.13	1887.5	360.77
Fig. 9	Control mean	Control SE	14Ac mean	14Ac SE
Burden	8.8	1.24	1.8	0.92
Supp. 1	Media mean	Media SE	EVC mean	EVC SE	Batch 1 mean	Batch 1 SE	Batch 2 mean	Batch 2 SE
100 (µg/ml)	100	3.58	119.45	7.22	22.83	5.79	3.38	1.13
Supp. 2	(left)						(middle)						(right)
	Control mean	Control SE	14Ab mean	14Ab SE			Control mean	Control SE	14Ab mean	14Ab SE			Control mean	Control SE	14Ab mean	14Ab SE
EPG	32590.2	11881.6	8576.17	2397.22		EPG	1276.5	265.41	429.75	249		EPG	4416.67	1655.63	6016.67	3973.38
